# Supplementary material for: Quality-of-Life Assessment in Pediatric Advanced Cancer: Development of the Patient-Reported Outcome Measure Advance QoL
Source: Curr Oncol. 2024 Apr 19;31(4):2289–304. doi: 10.3390/curroncol31040170 (PMC11049209; doi:10.3390/curroncol31040170)
Supplement: Supplementary file 1 [file curroncol-31-00170-s001.zip]

Archive with 1 entries (1 files):
- curroncol-2953672-supplementary.pdf
